# Supplementary material for: Identification of endoplasmic reticulum stress and mitochondrial dysfunction related biomarkers in osteoporosis
Source: Hereditas. 2025 Feb 14;162:21. doi: 10.1186/s41065-025-00387-7 (PMC11827247; doi:10.1186/s41065-025-00387-7)
Supplement: Supplementary file 5 — Supplementary Material 5 [file 41065_2025_387_MOESM5_ESM.xlsx]

## Sheet: Sheet 1
Only ESR
