# Supplementary material for: Identification of endoplasmic reticulum stress and mitochondrial dysfunction related biomarkers in osteoporosis
Source: Hereditas. 2025 Feb 14;162:21. doi: 10.1186/s41065-025-00387-7 (PMC11827247; doi:10.1186/s41065-025-00387-7)
Supplement: Supplementary file 6 — Supplementary Material 6 [file 41065_2025_387_MOESM6_ESM.csv]

	GSM878095	GSM878096	GSM878097	GSM878098	GSM878099	GSM878100	GSM878101	GSM878102	GSM878103	GSM878104	GSM878105	GSM878106	GSM878107	GSM878108	GSM878109	GSM878110	GSM878111	GSM878112	GSM878113
ERS&MD	0.074618073	0.123754644	0.002337459	0.045318534	0.0740904	-0.095103957	-0.067049403	-0.038854344	-0.052460259	0.007856634	-0.066998986	0.100866452	-0.02931166	0.042920474	-0.005162038	-0.03739434	0.006260307	0.047609013	-0.013311298
