# Supplementary material for: Identification of endoplasmic reticulum stress and mitochondrial dysfunction related biomarkers in osteoporosis
Source: Hereditas. 2025 Feb 14;162:21. doi: 10.1186/s41065-025-00387-7 (PMC11827247; doi:10.1186/s41065-025-00387-7)
Supplement: Supplementary file 7 — Supplementary Material 7 [file 41065_2025_387_MOESM7_ESM.xls]

## Sheet: Sheet1
	yellow module genes
1	IGFBP3
2	COL1A1
3	ND4
4	COX1
5	VIM
6	RPL10A
7	RPL5
8	RPS15A
9	RPL4
10	FBN1
11	RPS15
12	NPM1
13	RPS7
14	MMP2
15	IGFBP4
16	PTX3
17	CYP1B1
18	LOXL2
19	SUMO2
20	HSP90B1
21	CALU
22	S100A11
23	TMED2
24	PEA15
25	LOXL1
26	PSAP
27	DDX5
28	KRTAP1-5
29	HSP90AB1
30	MAP1B
31	MYL9
32	ARF1
33	CAP1
34	NORAD
35	FERMT2
36	SNX3
37	RHEB
38	C1orf43
39	COX5B
40	MATR3
41	CAPZA1
42	VGLL3
43	PKM
44	TSPO
45	EIF3M
46	CMPK1
47	C12orf75
48	TMEM14C
49	DEGS1
50	AIDA
51	KPNB1
52	NCKAP1
53	KTN1
54	CAPNS1
55	CBX3
56	RAB13
57	MALAT1
58	NCL
59	YIPF5
60	HYCC1
61	PAPSS2
62	PAPSS1
63	ATP5ME
64	THY1
65	NFE2L2
66	TMEM123
67	SF3B1
68	LMNA
69	DHX15
70	COX6B1
71	YY1
72	EFR3A
73	SPTLC1
74	PTPRO
75	DUT
76	TMCO3
77	EIF3I
78	TCF4
79	SEC61A1
80	CSNK2B
81	MFGE8
82	REEP3
83	ATP6V0C
84	LIMS1
85	PPP1R12A
86	ZFR
87	SMYD3
88	TWF1
89	PAWR
90	NDFIP1
91	SIDT2
92	RFLNB
93	ARL8B
94	PTGR1
95	CFAP97
96	UBA1
97	EGR1
98	GORASP2
99	PUM1
100	PRRC1
101	BLOC1S6
102	CTSA
103	THOC7
104	RBM39
105	SCUBE3
106	SDHD
107	PPP6C
108	KRT10
109	BSG
110	ADAR
111	ACBD3
112	GLG1
113	FGD5-AS1
114	NIBAN2
115	SEL1L
116	ZNF281
117	RNF145
118	ILK
119	SKIL
120	CPNE3
121	SMARCE1
122	MYH10
123	LSM1
124	COX16
125	POLR2E
126	PTEN
127	BCL10
128	TOP2B
129	TCF7L2
130	IBTK
131	FLOT1
132	ENTPD4
133	CLINT1
134	DHX36
135	EIF2AK1
136	WASHC4
137	WIPI1
138	UBQLN2
139	CCDC50
140	VPS28
141	ZYX
142	NDUFV1
143	SHISA5
144	MLF2
145	ITGAE
146	NRDC
147	KLHL9
148	DRAP1
149	SMNDC1
150	GDI1
151	ECM1
152	ASNSD1
153	SMIM10L1
154	PAIP1
155	CTTN
156	OGT
157	ATP6AP1
158	ERCC1
159	CETN3
160	ERGIC1
161	TMOD3
162	ADSL
163	IMPA1
164	RIC8A
165	MFAP1
166	NFKBIA
167	SUCLA2
168	DPP8
169	COPE
170	CAMSAP2
171	TRAPPC1
172	DERA
173	RAD23A
174	ZDHHC5
175	MEX3C
176	CERCAM
177	MSMO1
178	ACAP2
179	HNRNPA3
180	ASXL2
181	MBNL2
182	SACS
183	UFL1
184	NUCB1
185	TSPYL4
186	BACE1
187	PRAF2
188	UNC50
189	KIF1B
190	PINK1
191	RELL1
192	RFC5
193	PLD3
194	UBR4
195	FARP1
196	KRTAP1-3
197	PAK2
198	DOCK5
199	SYAP1
200	TMX4
201	UBE2F
202	PRKD3
203	EIF5B
204	MKRN1
205	LY6E
206	TASOR2
207	GSTK1
208	TMEM208
209	UBE2G1
210	SDHB
211	PPP4R2
212	OTUD4
213	GPC6
214	TMEM184B
215	HIBADH
216	SENP6
217	CNEP1R1
218	GPAA1
219	LRRC40
220	STRN3
221	NUDT19
222	IDH3G
223	COG5
224	CCPG1
225	FSCN1
226	SRPK2
227	ECH1
228	LONP2
229	C6orf120
230	PHF3
231	SND1
232	PACS2
233	MIB1
234	SREK1
235	DNAJC3
236	ZMYM2
237	COPS7A
238	ARID4B
239	CISD1
240	TCERG1
241	NUP153
242	COCH
243	TMF1
244	MRPL49
245	MMUT
246	TAPBP
247	MGAT5
248	LTN1
249	SCAMP3
250	KIAA1143
251	ACTR6
252	GLUD1
253	UBTD2
254	RAMAC
255	SYDE1
256	PEDS1
257	RB1
258	AP1M1
259	NACC2
260	SPTSSA
261	VIRMA
262	SUCO
263	MICU1
264	RPS6KA3
265	SESTD1
266	NR1D2
267	RCOR3
268	PIGP
269	STK39
270	CD99L2
271	ELK4
272	C11orf68
273	MLEC
274	HOXC10
275	SFXN3
276	GPSM1
277	SMARCA2
278	CREBBP
279	ACO2
280	EVI5
281	TLE5
282	PPP4R3B
283	DNAJC21
284	TMEM214
285	ETFRF1
286	RIPK2
287	SPSB3
288	CRY1
289	OSBP
290	HMGCL
291	SMARCA5
292	MYO1D
293	GOT2
294	ARID1A
295	ARFIP2
296	NTMT1
297	RPS6KB1
298	ORC4
299	SLC12A6
300	R3HDM1
301	NCK1
302	PDAP1
303	DPY19L4
304	SEC23IP
305	NSL1
306	GM2A
307	PPP1R15B
308	TMTC3
309	FRA10AC1
310	ZDHHC6
311	AEBP2
312	UBE2D1
313	DAZAP1
314	RAB5B
315	MORC4
316	CERS6
317	PAN3
318	SPOPL
319	ZCCHC17
320	NUMBL
321	CEBPZ
322	UBFD1
323	LYSMD3
324	PI4K2A
325	PDE8A
326	KRIT1
327	ALAS1
328	MINPP1
329	SLC25A43
330	ATP2C1
331	ZCCHC7
332	PHF6
333	KLF7
334	ARHGAP17
335	ATPAF1
336	CSTF3
337	PSMD3
338	CDC23
339	RLIG1
340	PDLIM7
341	C2CD5
342	LATS1
343	RBM25
344	TENT2
345	LMOD1
346	DCAF10
347	MAZ
348	SH3GL1
349	HNRNPL
350	KLHL42
351	ELMOD2
352	MAP4K3
353	CCDC117
354	MAGI2-AS3
355	EPHX1
356	BCL2L1
357	RPS19BP1
358	LRRC32
359	SLC25A39
360	MAF1
361	FAM234A
362	ABHD12
363	RNF19A
364	SLC44A2
365	DCP2
366	SLC39A13
367	SMARCC2
368	SPPL3
369	GSTM2
370	CALCOCO1
371	WBP2
372	MED15
373	DNAJC2
374	ZNF275
375	EMC10
376	SDF2
377	SH2D4A
378	RAD17
379	MPC1
380	KDM3B
381	RUSC1
382	GATAD2A
383	COG1
384	USP13
385	MTRR
386	CHPF
387	INTS6
388	ATXN2
389	INPP4A
390	PPP1R15A
391	COASY
392	ELF1
393	SUPT5H
394	H6PD
395	GORAB
396	BDP1
397	PDE6D
398	MORC3
399	POLD2
400	MAP9
401	MAPK3
402	FN3KRP
403	SLTM
404	CMTR2
405	GPN3
406	NRBP1
407	TECPR1
408	RNF41
409	TBC1D14
410	GPR108
411	FOSL1
412	GTF3C1
413	MTO1
414	BMP1
415	DEF8
416	SMAD9
417	POGK
418	KATNA1
419	YKT6
420	SLC37A3
421	PCGF3
422	KATNBL1
423	SIKE1
424	ANKLE2
425	CACUL1
426	CHD3
427	APOOL
428	MPHOSPH10
429	NIF3L1
430	MED10
431	SMC5
432	PIKFYVE
433	GSPT2
434	RAB27A
435	DNAJB6
436	SNX13
437	PTCD3
438	SDAD1
439	DOK1
440	TSR1
441	GFOD3P
442	SPNS1
443	SESN2
444	RHBDD2
445	CAMTA2
446	C1orf131
447	FRYL
448	FLOT2
449	PIP4K2B
450	CARNMT1
451	PIK3CB
452	BCL7B
453	AKT1S1
454	PRDM2
455	CCDC43
456	TRIP10
457	EIF2AK3
458	BMERB1
459	DCAF12
460	ZNF189
461	NEK1
462	YTHDC2
463	BAX
464	MAP3K4
465	E2F3
466	UBR7
467	ABCB10
468	STARD13
469	CEP120
470	GSTM1
471	NAA15
472	TRIM59
473	SLC39A3
474	CDADC1
475	VPS26B
476	LRCH3
477	CDCA4
478	SLC6A8
479	ARIH2
480	CENPB
481	CNOT6
482	P3H2
483	GEM
484	PPM1D
485	PRDM4
486	TMEM115
487	FHOD3
488	UEVLD
489	GIPC1
490	PIP5K1C
491	PLPPR2
492	ANGEL2
493	RUSF1
494	DGKA
495	RAPGEF6
496	DNAJC16
497	TRPC4AP
498	AMFR
499	FHIP2B
500	ZC2HC1A
501	PLEC
502	YIPF2
503	HAPLN3
504	PLCD1
505	NEU1
506	DYNC2LI1
507	DNAJC14
508	ATP6V0E2
509	SMARCB1
510	MRPL46
511	SCARF2
512	HCFC1
513	ANKRD10
514	CHD8
515	BMS1P20
516	GPD2
517	THOC1
518	GPS2
519	EPOR
520	ZFPL1
521	ISLR
522	PNPLA6
523	MON1B
524	RAB40B
525	ZNF302
526	ZNF260
527	CASP7
528	TBC1D10A
529	GABPA
530	POLR2A
531	HSPB6
532	MRPL38
533	JRKL
534	SORBS3
535	TRAF5
536	MRTO4
537	ZNF143
538	LDLRAD3
539	CCDC93
540	MINDY3
541	AGPAT2
542	DMPK
543	SS18L1
544	SLC35D2
545	ULK2
546	ZFYVE16
547	ZNF529
548	UBXN2B
549	VPS39
550	CDC42EP1
551	SUPT6H
552	TSC2
553	CEP170B
554	LRRC57
555	UBL7
556	TOPBP1
557	BRAF
558	ICE2
559	TRADD
560	RIF1
561	GORASP1
562	PER2
563	OGDH
564	ENGASE
565	GPX3
566	NUP98
567	CIZ1
568	RNF126
569	SNX11
570	NR1H2
571	GATAD2B
572	UIMC1
573	SENP3
574	PTPA
575	MED29
576	SLC12A2
577	CCNT2
578	BAZ2B
579	CLASRP
580	GSK3A
581	KDM6B
582	SBNO1
583	TIGD2
584	B3GALNT1
585	MRPL2
586	TBC1D19
587	ALG3
588	KIF3A
589	PEX12
590	LIG4
591	IRF3
592	MYBBP1A
593	ACOT8
594	PPWD1
595	SIK2
596	ERAL1
597	RCBTB2
598	CNOT9
599	TMEM209
600	ASB7
601	PTPN9
602	ARHGAP24
603	LLGL1
604	TMEM260
605	PKN1
606	LIMD1
607	BBS10
608	NEK4
609	COG3
610	DCAF8
611	SLC36A4
612	EHBP1L1
613	ADAMTSL4
614	ABCA8
615	RMC1
616	ZNF322
617	PTPN1
618	PRPF39
619	NAB2
620	STARD10
621	RP2
622	PML
623	TGS1
624	PCBD1
625	COX10
626	THAP1
627	MIER3
628	NRSN2
629	TMEM231
630	PRKAB1
631	SMIM27
632	TRIM65
633	AGO4
634	TOM1
635	POC1B
636	CAPN1
637	NHLRC2
638	VAMP2
639	DMWD
640	PCGF1
641	C2orf76
642	ZNF329
643	ZNF271P
644	MSANTD2
645	HS1BP3
646	C1QTNF1
647	USF3
648	ATP9B
649	ASB13
650	EDC3
651	TEP1
652	SHPRH
653	ST6GALNAC4
654	DAXX
655	CCDC124
656	DRG2
657	C1orf50
658	IPO13
659	CSNK1G1
660	TRAM2-AS1
661	VRK3
662	CRCP
663	ZNF542P
664	METTL21A
665	MINDY1
666	MARCHF4
667	TADA1
668	BTN3A3
669	PAXIP1
670	WDR43
671	MBLAC2
672	ENTPD5
673	MRTFA
674	WRAP53
675	SAMD4B
676	KLHL15
677	FBXW7
678	EXOSC5
679	MZF1
680	KRBOX5
681	SIRT6
682	MED24
683	CIR1
684	DNAH3
685	CEP290
686	MICU3
687	ANKRD52
688	ZSCAN30
689	FKBP8
690	TBC1D24
691	FAM76B
692	NAA16
693	YARS2
694	MAP7D3
695	PADI2
696	LINC00938
697	MOSPD3
698	MAP2K7
699	DDX52
700	PUS7L
701	PLXDC2
702	RSRC1
703	ATN1
704	SLC46A3
705	FZR1
706	KLHL29
707	MAN2C1
708	MROH1
709	TAF15
710	AP2A1
711	IPW
712	ATF7
713	ERICH1
714	ZNF562
715	STK16
716	ARID2
717	BTG2
718	IFT122
719	MSL2
720	NSUN4
721	BAZ2A
722	MFSD8
723	ZNF468
724	ETAA1
725	CAMK1
726	MORN3
727	VAC14
728	ROGDI
729	CIPC
730	BTBD2
731	COPS7B
732	SGTA
733	GSTM5
734	NHERF1
735	CDK10
736	CEP192
737	PPP3R1
738	OAF
739	AP1AR
740	ILKAP
741	IFT74
742	ZNF623
743	KAT14
744	TBC1D17
745	SPINT2
746	SBNO2
747	DYNC2I1
748	POFUT1
749	ANKS6
750	NABP2
751	PDXK
752	ZNF48
753	NUDT6
754	ABTB2
755	BAIAP2-DT
756	ZNF75A
757	POR
758	SPRY4
759	MAP3K12
760	SNHG33
761	ZNF304
762	ABHD11
763	ANKRD1
764	RABL3
765	ZMYM1
766	HELQ
767	NCKAP5L
768	ANHX
769	ZNF184
770	GEMIN4
771	RARG
772	TSEN54
773	PYGO2
774	TXNDC16
775	RFXAP
776	KBTBD7
777	LRRC49
778	ANAPC2
779	RTL10
780	VHL
781	SENP1
782	CACTIN
783	MSC
784	PEX1
785	PECR
786	RNF121
787	ARRB1
788	BCLAF3
789	ERMP1
790	SDHAF3
791	GLB1L
792	KLC4
793	GSTM4
794	PROSER2
795	PRDM10
796	ZNF550
797	HSD17B7
798	SPPL2B
799	ZNF783
800	PTPN4
801	GRK5
802	TRANK1
803	LINC00467
804	INO80B
805	KCTD21
806	KYAT1
807	SLC24A3
808	AAAS
809	CDKL3
810	NCDN
811	FBRS
812	CD79A
813	FLVCR1
814	SREBF2
815	MID2
816	RPTOR
817	SLC24A1
818	CASTOR1
819	EHMT2
820	TP53I11
821	B3GAT3
822	XAGE-4
823	INTS2
824	USP45
825	ZNF26
826	ZNF134
827	TAOK2
828	SCLT1
829	SLC25A22
830	PDIK1L
831	MAGEE1
832	EVI5L
833	SPOUT1
834	SH3GLB2
835	IRAK1BP1
836	TRIM35
837	CDAN1
838	RASSF8-AS1
839	ARHGEF11
840	DGKZ
841	CAMK2B
842	CCDC149
843	MAP6
844	RBM41
845	USP5
846	VCF2
847	UNC93B1
848	ZNF101
849	AFG2A
850	USP49
851	MYL4
852	KICS2
853	LRRC43
854	ZFP3
855	TIRAP
856	FAM200A
857	IKBKE
858	LCA5
859	PRDM16
860	PAXIP1-DT
861	HSD11B1L
862	ILRUN-AS1
863	BAHD1
864	HELZ2
865	L3MBTL3
866	NFKBIB
867	TRIM52
868	ABHD8
869	ZNF433-AS1
870	ACP4
871	ZFHX4-AS1
872	ZNF764
873	ZC3H8
874	TRAM1L1
875	DCAF15
876	AFG3L1P
877	RAB15
878	ZNF142
879	HDAC10
880	PCDHGC3
881	PEG10
882	FBXW8
883	REC8
884	THAP6
885	SZT2
886	BCDIN3D
887	ADAMTS10
888	MYO15B
889	CCNJ
890	TOMM40L
891	ZNF19
892	MIGA2
893	EFNA5
894	ZNF239
895	ATAD2B
896	NDUFV1-DT
897	PCDHGA3
898	CENPT
899	ABCA5
900	SLC17A7
901	ZNF180
902	RAX2
903	ESM1
904	TKFC
905	PCDHGA11
906	ARSG
907	GLIDR
908	ISYNA1
909	IGH
910	CHAF1B
911	ATF6B
912	GCA
913	ZNF561-AS1
914	LINC00526
915	CHRNA2
916	ATP6V1E2
917	PRKAR1B
918	ZBTB39
919	MAMDC2
920	PKP3
921	TRAPPC10
922	SNAPC2
923	RNF212
924	MGC70870
925	DNALI1
926	ASPRV1
927	SPAG1
928	STEAP4
929	ZNF440
930	PRR4
931	TMCC2
932	ZNF788P
933	HCG11
934	PDCD1LG2
935	CACNB1
936	SCAF1
937	IL17RD
938	LRSAM1
939	ADAL
940	RNF2
941	ZNF75D
942	PINK1-AS
943	IGLV@
944	ZBED6
945	ZNF418
946	TMEM170B
947	ZNF778
948	WDR91
949	NAPSA
950	SGK2
951	PJVK
952	SPDYE2
953	NPL
954	C1orf167
955	ATAT1
956	GPT
957	LOC100505918
958	E2F1
959	HERPUD2-AS1
960	CNR2
961	IL16
962	DDX31
963	TMEM105
964	MGC16275
965	CNTFR
966	SPRR1A
967	GPER1
968	PRSS36
969	ZNF439
970	CAMK2N2
971	PCDHB10
972	MUC8
973	ZSCAN5A
974	MAPRE3
975	PRDM5
976	IBA57
977	NEK8
978	GTF2H2B
979	USH1G
980	LINC02043
981	TWF2-DT
982	NOTCH4
983	A4GALT
984	GUSBP14
985	EEF1A2
986	DES
987	ADAMTS4
988	PPP3CB-AS1
989	SMPDL3B
990	ZNRF2
991	TMEM95
992	FAM153A
993	MIR9-1HG
994	MYOM3
995	SLC35E2A
996	TGFA
997	UBXN11
998	LINC02846
999	LOC100130691
1000	POU5F1B
1001	EFR3B
1002	SLC20A1-DT
1003	LINC02481
1004	PTGR2
1005	ZNF41
1006	POLR1HASP
1007	LINC01943
1008	KCNQ1OT1
1009	KLF15
1010	GALNT12
1011	LMNTD2
1012	GARIN4
1013	CLCN6
1014	FCRLB
1015	SASH3
1016	MYOZ1
1017	EIF5-DT
1018	C1QTNF6
1019	PPARG
1020	ATP8B3
1021	CLDN2
1022	ZNF850
1023	EXOC3L1
1024	GATA4
1025	PARD6A
1026	TGM5
1027	HAND1
1028	FAM209B
1029	TMC3-AS1
1030	SMIM10
1031	ZFP69
1032	YTHDF3-DT
1033	SLC6A9
1034	PRKAG2-AS2
1035	CER1
1036	PAX2
1037	ESR1
1038	GRPR
1039	EPS8L1
1040	LINC00896
1041	C19orf44
1042	LOC145474
1043	GPR20
1044	LRRC56
1045	TSC22D1-AS1
1046	AP1G2-AS1
1047	DYRK1B
1048	SEC24B-AS1
1049	WDR87
1050	ZNF335
1051	HROB
1052	PMS2P2
1053	C9orf163
1054	CAMK1G
1055	ADAMTS18
1056	LOC101928525
1057	APC2
1058	LINC02622
1059	DNAI4
1060	KCNJ2
1061	LOC105370461
1062	LOC101927157
1063	TTC21A
1064	LINC00705
1065	CTXN1
1066	HID1
1067	DUSP19
1068	LOC285191
1069	PSD4
1070	NCF4
1071	ZNF345
1072	PM20D1
1073	RASGRF1
1074	PRMT8
1075	LINC02716
1076	FAM223B
1077	GLYAT
1078	ANK1
1079	THRSP
1080	CP
1081	GKN2
1082	PROX1
1083	C21orf58
1084	LINC01120
1085	PIP5KL1
1086	LOC101927543
1087	DUX1
1088	ERVH-4
1089	GPR37L1
1090	LOC105374809
1091	GRM1
1092	IRAG1-AS1
1093	NUP210
1094	LIN28B-AS1
1095	TLE6
1096	HSPA12B
1097	C1QTNF3
1098	LINC00664
1099	NKAPL
1100	CSDC2
1101	OLFM2
1102	LOC646903
1103	CBX8
1104	CD101
1105	SNCG
1106	ADAM28
1107	GP6
1108	LINC02861
1109	PDE6B-AS1
1110	PCDHGB7
1111	NHERF2
1112	EPIC1
1113	DACT3-AS1
1114	CLRN1-AS1
1115	TRIM10
1116	FAM81A
1117	LRP5L
1118	LOC100506606
1119	XNDC1N
1120	OSGIN1
1121	GUSBP2
1122	MAB21L4
1123	TCEANC
1124	IL22
1125	ZNF385C
1126	ALDH3A1
1127	LRRC4C
1128	LINC02997
1129	NOMO3
1130	NEB
1131	GNRH2
1132	MYL3
1133	TTTY5
1134	PCOTH
1135	LINC02287
1136	MMP26
1137	CDH15
1138	SOHLH1
1139	SETD1A
1140	OR5L2
1141	TMEM255B
1142	ARHGAP30
1143	FUT7
1144	TOB1-AS1
1145	SDR42E1
1146	ASB2
1147	ZNF546
1148	LOC105372602
1149	H4C5
1150	SCNN1A
1151	APBA1
1152	LINC03014
1153	CGN
1154	SH2D5
1155	KASH5
1156	LINC00908
1157	STXBP5L
1158	CCR5
1159	CHRNA9
1160	PLCE1-AS2
1161	NEBL
1162	PLVAP
1163	CXCR6
1164	RAP2C-AS1
1165	TMEM72-AS1
1166	LOC100506405
1167	MVD
1168	TP53TG5
1169	TMEM145
1170	SPATA22
1171	LINC01187
1172	LRRN4
1173	REG1A
1174	COLEC10
1175	PCDHB5
1176	ALOX5
1177	PIRT
1178	FAM169A-AS1
1179	SLC47A2
1180	PDXP-DT
1181	UGT3A1
1182	BCO2
1183	ZNF214
1184	FBXO15
1185	POLR2J3
1186	HBE1
1187	LINC00410
1188	ITPRID1
1189	GARIN2
1190	LINC02153
1191	TRPC3
1192	RASAL3
1193	SLC38A3
1194	FAM107A
1195	ADCY5
1196	ARHGEF38
1197	FAM181B
1198	LOC105371932
1199	KIRREL3-AS2
1200	LOC101927159
1201	C1QB
1202	SLC24A4
1203	FOXD4
1204	MIR5188
1205	PNCK
1206	KCNMB2
1207	HKDC1
1208	SERPINA5
1209	DLX6-AS1
1210	C4orf17
1211	ZNF547
1212	CCDC30
1213	POU5F1P3
1214	DYNLRB2
1215	IGHD
1216	WNT7A
1217	ZBTB16
1218	ZNF572
1219	LOC105369341
1220	TBC1D10C
1221	LOC644656
1222	LOC101928120
1223	MAG
1224	LOC101927623
1225	LOC780529
1226	ELAVL4
1227	LINC02249
1228	KRTCAP3
1229	B3GNT8
1230	LOC105378011
1231	GLIS3-AS1
1232	LOC101927093
1233	ERG
1234	PTGDR
1235	ASIC2
1236	PAIP2B
1237	GALNT14
1238	TNNT2
1239	DLL4
1240	PRKCZ
1241	KLF18
1242	IGLV1-44
1243	DAOA
1244	PRDM14
1245	MRGPRF-AS1
1246	LOC101929718
1247	MSANTD1
1248	PYHIN1
1249	AQP6
1250	TRAV30
1251	LOC414300
1252	CA4
1253	SPATA21
1254	ARHGAP4
1255	TTC39A
1256	ALX3
1257	ZNRF4
1258	LOC101930081
1259	LRTM2
1260	MTUS1
1261	MEPE
1262	VAC14-AS1
1263	TMEM102
1264	LOC100288590
1265	MAP7
1266	ZPR1P1
1267	FRZB
1268	LUZP4
1269	MMP27
1270	M1AP
1271	TTPA
1272	TRHDE
1273	GABRB1
1274	KLRD1
1275	ARHGAP8
1276	SCAND3
1277	LINC01023
1278	NSG2
1279	TRAV26-2
1280	TNFRSF13B
1281	LINC01806
1282	RTP3
1283	CCDC177
1284	KRT6A
1285	IL2RA
1286	AVPR1A
1287	PDE6G
1288	LONRF2
1289	GFRA2
1290	ELAVL2
1291	METTL21EP
1292	C12orf42
1293	SLCO5A1
1294	SSTR5
1295	BFSP2
1296	HAVCR1
1297	SAMD5
1298	FRMPD1
1299	HOXD10
1300	GPBAR1
1301	LINC00919
1302	LINC00838
1303	GLT1D1
1304	WDR64
1305	PCF11-AS1
1306	MYBPH
1307	P2RY2
1308	ZNF483
1309	LOC101927539
1310	OR51A1P
1311	TMEM40
1312	LOC101928196
1313	PHF21B
1314	DAPL1
1315	NLRP8
1316	MOV10L1
1317	DHH
1318	NRK
1319	LOC283731
1320	LOC105375582
1321	MIR124-2HG
1322	FOXP1-AS1
1323	LINC01649
1324	C4BPB
1325	SHISAL2A
1326	TAS2R10
1327	TMEM191A
1328	ATP2B2
1329	LINC02537
1330	RHOQ-AS1
1331	PRPS1L1
1332	ATXN1-AS1
1333	LOC101927040
1334	LINC01753
1335	RAB37
1336	ERV3-2
1337	ADAMTS20
1338	RPL26L1-AS1
1339	IL18R1
1340	LOC105375785
1341	LRAT
1342	SCN2B
1343	HDHD5-AS1
1344	FYB1
1345	SLC6A18
1346	RENBP
1347	TCAM1P
1348	LINC02624
1349	STOML3
1350	KRT76
1351	ARIH2OS
1352	TUBBP5
1353	LOC100134368
1354	LINC01981
1355	LINC00161
1356	SLC9C2
1357	TAAR8
1358	B3GAT2
1359	CHCT1
1360	SLCO1A2
1361	TRAV13-2
1362	PRSS55
1363	FABP2
1364	LOC286177
1365	SPMIP3
1366	CPB1
1367	LINC01405
1368	GCNT4
1369	DAAM2-AS1
1370	IP6K3
1371	LHFPL3-AS1
1372	IL21
1373	RAPGEF4
1374	CXCR1
1375	SLC5A8
1376	PCDHA2
1377	MYH6
1378	NPHS2
1379	AMDHD1
1380	ALDH1A2-AS1
1381	GOLGA6L2
1382	APLNR
1383	ACY1
1384	ANGPTL6
1385	NETO1
1386	PLAC8
1387	SERTM1
1388	C16orf74
1389	ADAMTS16
1390	LINC02992
1391	GFRA4
1392	RAB40A
1393	DEFB123
1394	TAAR5
1395	MMRN1
1396	AVPR2
1397	ANP32D
1398	CTCFL
1399	TAFA1
1400	MUCL3
1401	RNF213-AS1
1402	HBA2
1403	FAM170B-AS1
1404	LINC01816
1405	FOXN3-AS2
1406	LILRP2
1407	ZBTB32
1408	LAMA5-AS1
1409	EDDM3A
1410	IL33
1411	ZNF491
1412	KIAA2012-AS1
1413	LOC101929297
1414	NYAP2
1415	RBM20
1416	VN1R108P
1417	LUNAR1
1418	LINC00550
1419	TEKT5
1420	HPDL
1421	ANGPTL7
1422	NAT2
1423	LINC00052
1424	CPVL
1425	LINC02877
1426	SYN3
1427	NFE4
1428	LRFN5
1429	FGF10-AS1
1430	EPHA6
1431	MMP21
1432	ERVMER34-1
1433	CXCL11
1434	LINC00955
1435	LOC283038
1436	NRROS
1437	CDSN
1438	LINC01213
1439	IFNB1
1440	MEG8
1441	GRM3
1442	SLC30A3
1443	KCNK12
1444	SEBOX
1445	TEKT1
1446	SCN3B
1447	FAM201B
1448	LSMEM2
1449	LOC101929621
1450	SFRP5
1451	LINC00269
1452	LINC01864
1453	CHST9
1454	GH1
1455	SMIM31
1456	CSMD3
1457	TMEM26
1458	LOC105375061
1459	TRIML1
1460	TLX1
1461	CMKLR2-AS
1462	TRIM64EP
1463	EFNA1
1464	TRIM17
1465	OVOL3
1466	CD2BP2-DT
1467	RACGAP1P1
1468	CD300LD-AS1
1469	NPAS4
1470	CCL16
1471	ERICH3-AS1
1472	TEX28
1473	KIF24
1474	GOLGA7B
1475	HEPACAM2
1476	PRKG1-AS1
1477	ADGRB3
1478	GNG13
1479	OR11A1
1480	LGALS12
1481	C8G
1482	SLFNL1-AS1
1483	GPR37
1484	DUSP21
1485	TAS2R7
1486	ADORA2A-AS1
1487	CRP
1488	PPEF2
1489	LOC105377844
1490	APOF
1491	TCHH
1492	SOX14
1493	TRPM5
1494	LRRC55
1495	EXD1
1496	SIRPB2
1497	SOX21-AS1
1498	KCNJ13
1499	MAGEA11
1500	MCM8-AS1
1501	LDHAL6B
1502	MALRD1
1503	CRYBB1
1504	TRPC7
1505	TERB2
1506	DPEP2
1507	ARL11
1508	TBC1D8-AS1
1509	H1-9P
1510	SLC16A12-AS1
1511	UBASH3A
1512	SIAH3
1513	DAOA-AS1
1514	MSI1
1515	CXorf58
1516	NPY1R
1517	LINC00615
1518	ADAMTSL2
1519	PCDHAC2
1520	OR10A4
1521	FAM83E
1522	ZSWIM4
1523	LOC102724542
1524	FREM3
1525	LOC101928491
1526	KIAA0408
1527	IGHV3-73
1528	LINC01153
1529	LRP1B
1530	KRTAP3-3
1531	BRINP3
1532	ERVFRD-1
1533	FAM240C
1534	LOC101927829
1535	LINC01257
1536	LINC00485
