# Supplementary material for: Identification of endoplasmic reticulum stress and mitochondrial dysfunction related biomarkers in osteoporosis
Source: Hereditas. 2025 Feb 14;162:21. doi: 10.1186/s41065-025-00387-7 (PMC11827247; doi:10.1186/s41065-025-00387-7)
Supplement: Supplementary file 8 — Supplementary Material 8 [file 41065_2025_387_MOESM8_ESM.csv]

LASSO	SVM-RFE	RF
AAAS	SLC12A2	ESR1
ESR1	BSG	VAMP2
GSTM1	AAAS	BSG
POLR2A	ESR1	TTPA
SLC12A2	PNPLA6	FSCN1
TAF15	VAMP2	PLD3
VAMP2	PLD3	FKBP8
	TAF15	TAF15
		SLC12A2
		AAAS
