# Supplementary material for: Identification of endoplasmic reticulum stress and mitochondrial dysfunction related biomarkers in osteoporosis
Source: Hereditas. 2025 Feb 14;162:21. doi: 10.1186/s41065-025-00387-7 (PMC11827247; doi:10.1186/s41065-025-00387-7)
Supplement: Supplementary file 9 — Supplementary Material 9 [file 41065_2025_387_MOESM9_ESM.xlsx]

## Sheet: Sheet1
miRNA	mRNA
hsa-miR-512-3p	ESR1
hsa-miR-520a-5p	ESR1
hsa-miR-625-5p	ESR1
hsa-miR-552-3p	ESR1
hsa-miR-5195-3p	ESR1
hsa-miR-20a-5p	ESR1
hsa-miR-92a-3p	ESR1
hsa-miR-193a-5p	ESR1
hsa-miR-370-3p	ESR1
hsa-miR-146b-5p	ESR1
hsa-miR-520f-3p	ESR1
hsa-miR-501-3p	ESR1
hsa-miR-615-3p	ESR1
hsa-miR-1251-5p	ESR1
hsa-miR-2682-5p	ESR1
hsa-miR-3918	ESR1
hsa-miR-6509-3p	ESR1
hsa-miR-214-3p	ESR1
hsa-miR-296-3p	ESR1
hsa-miR-526b-3p	ESR1
hsa-miR-503-5p	ESR1
hsa-miR-92b-3p	ESR1
hsa-miR-582-3p	ESR1
hsa-miR-616-3p	ESR1
hsa-miR-5010-5p	ESR1
hsa-miR-205-5p	SLC12A2
hsa-miR-130a-5p	SLC12A2
hsa-miR-524-5p	SLC12A2
hsa-miR-516b-5p	SLC12A2
hsa-miR-503-5p	SLC12A2
hsa-miR-556-3p	SLC12A2
hsa-miR-300	SLC12A2
hsa-miR-4640-3p	VAMP2
hsa-miR-423-5p	VAMP2
hsa-miR-483-3p	VAMP2
hsa-miR-149-5p	VAMP2
hsa-miR-325	VAMP2
hsa-miR-422a	VAMP2
hsa-miR-329-3p	VAMP2
hsa-miR-455-3p	VAMP2
hsa-miR-574-3p	VAMP2
hsa-miR-625-5p	VAMP2
hsa-miR-663a	VAMP2
hsa-miR-654-5p	VAMP2
hsa-miR-1224-5p	VAMP2
hsa-miR-378d	VAMP2
hsa-miR-874-3p	VAMP2
hsa-miR-1251-5p	VAMP2
hsa-miR-1913	VAMP2
hsa-miR-378b	VAMP2
hsa-miR-378c	VAMP2
hsa-miR-3605-5p	VAMP2
hsa-miR-378e	VAMP2
hsa-miR-378h	VAMP2
hsa-miR-4525	VAMP2
hsa-miR-378i	VAMP2
hsa-miR-4731-5p	VAMP2
hsa-miR-4784	VAMP2
hsa-miR-5010-5p	VAMP2
hsa-miR-296-3p	VAMP2
hsa-miR-324-5p	VAMP2
hsa-miR-1321	VAMP2
hsa-miR-5194	VAMP2
hsa-miR-296-3p	TAF15
hsa-miR-625-5p	TAF15
hsa-miR-519c-5p	TAF15
hsa-miR-519b-5p	TAF15
hsa-miR-92b-3p	TAF15
hsa-miR-421	TAF15
