# Supplementary material for: Identification of endoplasmic reticulum stress and mitochondrial dysfunction related biomarkers in osteoporosis
Source: Hereditas. 2025 Feb 14;162:21. doi: 10.1186/s41065-025-00387-7 (PMC11827247; doi:10.1186/s41065-025-00387-7)
Supplement: Supplementary file 10 — Supplementary Material 10 [file 41065_2025_387_MOESM10_ESM.xls]

## Sheet: Sheet1
TF	mRNA
CTCF	SLC12A2
CTCFL	SLC12A2
EP300	SLC12A2
ETS1	SLC12A2
RAD21	SLC12A2
BRD2	TAF15
CDK9	TAF15
CREBBP	TAF15
CTCF	TAF15
EP300	TAF15
FOXA1	TAF15
HDAC1	TAF15
MAZ	TAF15
RUNX1	TAF15
AR	VAMP2
ARNT	VAMP2
ARNTL	VAMP2
ATF1	VAMP2
ATF2	VAMP2
BCL11A	VAMP2
BCL6	VAMP2
BHLHE40	VAMP2
BRD2	VAMP2
BRD3	VAMP2
BRD4	VAMP2
BRF1	VAMP2
CEBPA	VAMP2
CEBPB	VAMP2
CLOCK	VAMP2
CREB1	VAMP2
CREBBP	VAMP2
CTCF	VAMP2
E2F1	VAMP2
E2F6	VAMP2
EBF1	VAMP2
EGR1	VAMP2
ELF1	VAMP2
ELK3	VAMP2
EP300	VAMP2
ERG	VAMP2
ETS1	VAMP2
FLI1	VAMP2
FOS	VAMP2
FOXA1	VAMP2
FOXA2	VAMP2
FOXP2	VAMP2
GABPA	VAMP2
GATA1	VAMP2
GTF3C2	VAMP2
HDAC1	VAMP2
HDAC2	VAMP2
HNF4G	VAMP2
IRF1	VAMP2
KAT5	VAMP2
KLF1	VAMP2
KLF4	VAMP2
KLF5	VAMP2
KLF9	VAMP2
MAX	VAMP2
MAZ	VAMP2
MNT	VAMP2
MXI1	VAMP2
MYC	VAMP2
MYOD1	VAMP2
NFIC	VAMP2
NFYA	VAMP2
NFYB	VAMP2
NIPBL	VAMP2
NOTCH1	VAMP2
NR2F2	VAMP2
NR3C1	VAMP2
OTX2	VAMP2
PAX5	VAMP2
PGR	VAMP2
POLR2A	VAMP2
RBPJ	VAMP2
RFX5	VAMP2
RUNX1T1	VAMP2
